# Supplementary material for: Bicultural Minds: A Cultural Priming Approach to the Self-Bias Effect
Source: Behav Sci (Basel). 2022 Feb 11;12(2):45. doi: 10.3390/bs12020045 (PMC8869382; doi:10.3390/bs12020045)
Supplement: Supplementary file 1 [file behavsci-12-00045-s001.zip]

Archive with 1 entries (1 files):
- behavsci-1563013-supplementary.pdf
